# Supplementary material for: 30×30 biodiversity gains rely on national coordination
Source: Nat Commun. 2023 Nov 6;14:7113. doi: 10.1038/s41467-023-42737-x (PMC10628259; doi:10.1038/s41467-023-42737-x)
Supplement: Supplementary file 4 — Supplementary Data 1 [file 41467_2023_42737_MOESM4_ESM.xlsx]

## Sheet: Sheet1
Priority	Priority Group	Biodiversity Measure	Already Protected	30x30 Gain	Trade-off	Already Protected	30x30 Gain	Trade-off	Already Protected	30x30 Gain	Trade-off
			Species Protection Index (%)			Species Protection Index			Weighted Endemism (%)
						(Number)
National	Scale of Coordination	Total Biodiversity	15.1	64.5	-	656	2813	-	15.7	59.2	-
National	Scale of Coordination	Birds	20.6	76.9	-	92	344	-	15.5	52.9	-
National	Scale of Coordination	Mammals	14.3	65.9	-	21	97	-	16.7	61.4	-
National	Scale of Coordination	Amphibians & Reptiles	1.1	60.7	-	1	54	-	13.1	78.2	-
National	Scale of Coordination	Plants	14.8	63.6	-	511	2199	-	16.3	64.7	-
National	Scale of Coordination	Butterflies	14.3	54.8	-	31	119	-	15.3	54.8	-
National	Scale of Coordination	COSEWIC SAR	6.6	40.5	-	19	117	-	14.6	75.4	-
National	Scale of Coordination	IUCN SAR	13.9	60.5	-	6	26	-	14.6	61.8	-
National	Scale of Coordination	Functional Diversity	19.6	70.2	-	-	-	-	15.2	59.3	-
National	Scale of Coordination	Phylogenetic Diversity	15	64.7	-	-	-	-	15.4	60.7	-
Transnational	Scale of Coordination	Total Biodiversity	15.1	54	-16.3	656	2354	-459	15.7	55.3	-6.6
Transnational	Scale of Coordination	Birds	20.6	63.8	-17	92	285	-59	15.5	48.6	-8.1
Transnational	Scale of Coordination	Mammals	14.3	50.3	-23.7	21	74	-23	16.7	55.6	-9.5
Transnational	Scale of Coordination	Amphibians & Reptiles	1.1	34.8	-42.7	1	31	-23	13.1	70.3	-10.1
Transnational	Scale of Coordination	Plants	14.8	53.7	-15.6	511	1855	-344	16.3	60.9	-5.9
Transnational	Scale of Coordination	Butterflies	14.3	50.2	-8.4	31	109	-10	15.3	51.8	-5.5
Transnational	Scale of Coordination	COSEWIC SAR	6.6	22.8	-43.7	19	66	-51	14.6	69.4	-7.9
Transnational	Scale of Coordination	IUCN SAR	13.9	46.5	-23.1	6	20	-6	14.6	57.5	-6.9
Transnational	Scale of Coordination	Functional Diversity	19.6	56.4	-19.2	-	-	-	15.2	54.9	-7.4
Transnational	Scale of Coordination	Phylogenetic Diversity	15	52.8	-17.9	-	-	-	15.4	56.3	-7.3
Provinces & Territories	Scale of Coordination	Total Biodiversity	15.1	43.1	-33.2	656	1880	-933	15.7	47.2	-20.3
Provinces & Territories	Scale of Coordination	Birds	20.6	53	-31.1	92	237	-107	15.5	43.2	-18.3
Provinces & Territories	Scale of Coordination	Mammals	14.3	36.7	-44.3	21	54	-43	16.7	46.6	-24.1
Provinces & Territories	Scale of Coordination	Amphibians & Reptiles	1.1	13.5	-77.8	1	12	-42	13.1	59.6	-23.8
Provinces & Territories	Scale of Coordination	Plants	14.8	42.8	-32.7	511	1478	-721	16.3	51.1	-21
Provinces & Territories	Scale of Coordination	Butterflies	14.3	45.6	-16.8	31	99	-20	15.3	44.4	-19
Provinces & Territories	Scale of Coordination	COSEWIC SAR	6.6	15.6	-61.5	19	45	-72	14.6	59.5	-21.1
Provinces & Territories	Scale of Coordination	IUCN SAR	13.9	34.9	-42.3	6	15	-11	14.6	50.4	-18.4
Provinces & Territories	Scale of Coordination	Functional Diversity	19.6	48.2	-31.3	-	-	-	15.2	47.8	-19.4
Provinces & Territories	Scale of Coordination	Phylogenetic Diversity	15	43.5	-32.8	-	-	-	15.4	48	-20.9
Ecozones	Scale of Coordination	Total Biodiversity	15.1	40.3	-37.5	656	1757	-1056	15.7	41.7	-29.6
Ecozones	Scale of Coordination	Birds	20.6	49.9	-35.1	92	223	-121	15.5	38.6	-27
Ecozones	Scale of Coordination	Mammals	14.3	33.3	-49.5	21	49	-48	16.7	39.3	-36
Ecozones	Scale of Coordination	Amphibians & Reptiles	1.1	10.1	-83.4	1	9	-45	13.1	47.3	-39.5
Ecozones	Scale of Coordination	Plants	14.8	40.2	-36.8	511	1388	-811	16.3	44.3	-31.5
Ecozones	Scale of Coordination	Butterflies	14.3	40.6	-25.9	31	88	-31	15.3	40.9	-25.4
Ecozones	Scale of Coordination	COSEWIC SAR	6.6	13.8	-65.9	19	40	-77	14.6	47	-37.7
Ecozones	Scale of Coordination	IUCN SAR	13.9	34.9	-42.3	6	15	-11	14.6	44.3	-28.3
Ecozones	Scale of Coordination	Functional Diversity	19.6	44.9	-36	-	-	-	15.2	41.7	-29.7
Ecozones	Scale of Coordination	Phylogenetic Diversity	15	38.9	-39.9	-	-	-	15.4	41.9	-31
Birds	Taxa	Total Biodiversity	15.1	57.5	-10.9	656	2504	-309	15.7	55.8	-5.7
Birds	Taxa	Birds	20.6	77.4	0.7	92	346	2	15.5	53.2	0.6
Birds	Taxa	Mammals	14.3	57.8	-12.3	21	85	-12	16.7	58.4	-4.9
Birds	Taxa	Amphibians & Reptiles	1.1	55.1	-9.2	1	49	-5	13.1	75.6	-3.3
Birds	Taxa	Plants	14.8	55.8	-12.3	511	1929	-270	16.3	60.7	-6.2
Birds	Taxa	Butterflies	14.3	43.8	-20.1	31	95	-24	15.3	49.5	-9.7
Birds	Taxa	COSEWIC SAR	6.6	35.3	-12.8	19	102	-15	14.6	73.2	-2.9
Birds	Taxa	IUCN SAR	13.9	58.1	-4	6	25	-1	14.6	61.6	-0.3
Birds	Taxa	Functional Diversity	19.6	64.1	-8.7	-	-	-	15.2	56.3	-5.1
Birds	Taxa	Phylogenetic Diversity	15	56.8	-12.2	-	-	-	15.4	57.6	-5.1
Mammals	Taxa	Total Biodiversity	15.1	63.7	-1.2	656	2775	-38	15.7	58.6	-1
Mammals	Taxa	Birds	20.6	76.9	0	92	344	0	15.5	53.3	0.8
Mammals	Taxa	Mammals	14.3	66.7	1.2	21	98	1	16.7	63.9	4.1
Mammals	Taxa	Amphibians & Reptiles	1.1	62.9	3.6	1	56	2	13.1	78.3	0.1
Mammals	Taxa	Plants	14.8	62.6	-1.6	511	2164	-35	16.3	63.9	-1.2
Mammals	Taxa	Butterflies	14.3	52.1	-4.9	31	113	-6	15.3	53.1	-3.1
Mammals	Taxa	COSEWIC SAR	6.6	39.4	-2.7	19	114	-3	14.6	74.9	-0.7
Mammals	Taxa	IUCN SAR	13.9	58.1	-4	6	25	-1	14.6	60.8	-1.6
Mammals	Taxa	Functional Diversity	19.6	68.9	-1.9	-	-	-	15.2	58.8	-0.8
Mammals	Taxa	Phylogenetic Diversity	15	63.2	-2.3	-	-	-	15.4	60.1	-1
Amphibians & Reptiles	Taxa	Total Biodiversity	15.1	69.9	8.4	656	3046	233	15.7	60.2	1.7
Amphibians & Reptiles	Taxa	Birds	20.6	78.9	2.6	92	353	9	15.5	55.8	5.5
Amphibians & Reptiles	Taxa	Mammals	14.3	68.7	4.2	21	101	4	16.7	63	2.6
Amphibians & Reptiles	Taxa	Amphibians & Reptiles	1.1	79.8	31.5	1	71	17	13.1	88.1	12.7
Amphibians & Reptiles	Taxa	Plants	14.8	69.4	9.1	511	2400	201	16.3	65.3	0.9
Amphibians & Reptiles	Taxa	Butterflies	14.3	55.3	0.9	31	120	1	15.3	53.9	-1.6
Amphibians & Reptiles	Taxa	COSEWIC SAR	6.6	59.5	46.9	19	172	55	14.6	79.9	6
Amphibians & Reptiles	Taxa	IUCN SAR	13.9	67.4	11.4	6	29	3	14.6	66.7	7.9
Amphibians & Reptiles	Taxa	Functional Diversity	19.6	74.7	6.4	-	-	-	15.2	61.4	3.5
Amphibians & Reptiles	Taxa	Phylogenetic Diversity	15	68.5	5.9	-	-	-	15.4	62.9	3.6
Plants	Taxa	Total Biodiversity	15.1	64.8	0.5	656	2824	11	15.7	58.9	-0.5
Plants	Taxa	Birds	20.6	73.6	-4.3	92	329	-15	15.5	52.2	-1.3
Plants	Taxa	Mammals	14.3	62.5	-5.2	21	92	-5	16.7	60.5	-1.5
Plants	Taxa	Amphibians & Reptiles	1.1	53.9	-11.2	1	48	-6	13.1	76.6	-2
Plants	Taxa	Plants	14.8	64.9	2	511	2244	45	16.3	66.2	2.3
Plants	Taxa	Butterflies	14.3	51.2	-6.6	31	111	-8	15.3	53.5	-2.4
Plants	Taxa	COSEWIC SAR	6.6	36.3	-10.4	19	105	-12	14.6	75.1	-0.4
Plants	Taxa	IUCN SAR	13.9	55.8	-7.8	6	24	-2	14.6	62.8	1.6
Plants	Taxa	Functional Diversity	19.6	67.8	-3.4	-	-	-	15.2	58.6	-1.2
Plants	Taxa	Phylogenetic Diversity	15	62.3	-3.7	-	-	-	15.4	60.5	-0.3
Butterflies	Taxa	Total Biodiversity	15.1	64.6	0.2	656	2816	3	15.7	59.2	0
Butterflies	Taxa	Birds	20.6	74.5	-3.1	92	333	-11	15.5	51.9	-1.9
Butterflies	Taxa	Mammals	14.3	63.9	-3	21	94	-3	16.7	60.5	-1.5
Butterflies	Taxa	Amphibians & Reptiles	1.1	60.7	0	1	54	0	13.1	77.7	-0.6
Butterflies	Taxa	Plants	14.8	64	0.6	511	2213	14	16.3	64.6	-0.2
Butterflies	Taxa	Butterflies	14.3	56.2	2.6	31	122	3	15.3	55.9	2
Butterflies	Taxa	COSEWIC SAR	6.6	40.1	-1	19	116	-1	14.6	74.7	-0.9
Butterflies	Taxa	IUCN SAR	13.9	53.5	-11.6	6	23	-3	14.6	59.9	-3.1
Butterflies	Taxa	Functional Diversity	19.6	70.9	1	-	-	-	15.2	59.1	-0.3
Butterflies	Taxa	Phylogenetic Diversity	15	64.7	0	-	-	-	15.4	60.6	-0.2
COSEWIC SAR	Taxa	Total Biodiversity	15.1	66.1	2.5	656	2879	66	15.7	58.6	-1
COSEWIC SAR	Taxa	Birds	20.6	78.9	2.6	92	353	9	15.5	53.4	0.9
COSEWIC SAR	Taxa	Mammals	14.3	65.3	-0.9	21	96	-1	16.7	60.8	-1
COSEWIC SAR	Taxa	Amphibians & Reptiles	1.1	68.5	12.9	1	61	7	13.1	81.4	4.1
COSEWIC SAR	Taxa	Plants	14.8	65.4	2.8	511	2262	63	16.3	64.4	-0.5
COSEWIC SAR	Taxa	Butterflies	14.3	49.3	-10	31	107	-12	15.3	64.5	17.7
COSEWIC SAR	Taxa	COSEWIC SAR	6.6	46.7	15.3	19	135	18	14.6	77.7	3.1
COSEWIC SAR	Taxa	IUCN SAR	13.9	58.1	-4	6	25	-1	14.6	64.5	4.4
COSEWIC SAR	Taxa	Functional Diversity	19.6	69.4	-1.1	-	-	-	15.2	59	-0.5
COSEWIC SAR	Taxa	Phylogenetic Diversity	15	63.9	-1.2	-	-	-	15.4	60.6	-0.2
IUCN SAR	Taxa	Total Biodiversity	15.1	61.7	-4.3	656	2691	-122	15.7	56.2	-5.1
IUCN SAR	Taxa	Birds	20.6	76.9	0	92	344	0	15.5	52.1	-1.5
IUCN SAR	Taxa	Mammals	14.3	58.5	-11.2	21	86	-11	16.7	57.9	-5.7
IUCN SAR	Taxa	Amphibians & Reptiles	1.1	55.1	-9.2	1	49	-5	13.1	78.3	0.1
IUCN SAR	Taxa	Plants	14.8	61.2	-3.8	511	2114	-85	16.3	62.3	-3.7
IUCN SAR	Taxa	Butterflies	14.3	45.2	-17.5	31	98	-21	15.3	49.5	-9.7
IUCN SAR	Taxa	COSEWIC SAR	6.6	38.4	-5.2	19	111	-6	14.6	74.6	-1.1
IUCN SAR	Taxa	IUCN SAR	13.9	60.5	0	6	26	0	14.6	67.2	8.7
IUCN SAR	Taxa	Functional Diversity	19.6	65.6	-6.6	-	-	-	15.2	56.9	-4
IUCN SAR	Taxa	Phylogenetic Diversity	15	60.1	-7.1	-	-	-	15.4	58.5	-3.6
Functional Diversity	Facet	Total Biodiversity	15.1	65.5	1.6	656	2855	42	15.7	58.9	-0.5
Functional Diversity	Facet	Birds	20.6	76.5	-0.5	92	342	-2	15.5	53	0.2
Functional Diversity	Facet	Mammals	14.3	65.3	-0.9	21	96	-1	16.7	61.3	-0.2
Functional Diversity	Facet	Amphibians & Reptiles	1.1	61.8	1.8	1	55	1	13.1	78.8	0.8
Functional Diversity	Facet	Plants	14.8	64.9	2	511	2246	47	16.3	64.7	0
Functional Diversity	Facet	Butterflies	14.3	53.5	-2.4	31	116	-3	15.3	53.8	-1.8
Functional Diversity	Facet	COSEWIC SAR	6.6	42.9	5.9	19	124	7	14.6	75.8	0.5
Functional Diversity	Facet	IUCN SAR	13.9	60.5	0	6	26	0	14.6	63.1	2.1
Functional Diversity	Facet	Functional Diversity	19.6	70.3	0.1	-	-	-	15.2	59.6	0.5
Functional Diversity	Facet	Phylogenetic Diversity	15	64.9	0.3	-	-	-	15.4	60.7	0
Phylogenetic Diversity	Facet	Total Biodiversity	15.1	67.9	5.3	656	2957	144	15.7	59.7	0.8
Phylogenetic Diversity	Facet	Birds	20.6	78.5	2.1	92	351	7	15.5	53.8	1.7
Phylogenetic Diversity	Facet	Mammals	14.3	69.4	5.3	21	102	5	16.7	61.6	0.3
Phylogenetic Diversity	Facet	Amphibians & Reptiles	1.1	68.5	12.9	1	61	7	13.1	80.8	3.3
Phylogenetic Diversity	Facet	Plants	14.8	67.3	5.8	511	2326	127	16.3	65.3	0.9
Phylogenetic Diversity	Facet	Butterflies	14.3	53.9	-1.6	31	117	-2	15.3	54.7	-0.2
Phylogenetic Diversity	Facet	COSEWIC SAR	6.6	48.4	19.5	19	140	23	14.6	76.9	2
Phylogenetic Diversity	Facet	IUCN SAR	13.9	58.1	-4	6	25	-1	14.6	64.1	3.7
Phylogenetic Diversity	Facet	Functional Diversity	19.6	71.9	2.4	-	-	-	15.2	60	1.2
Phylogenetic Diversity	Facet	Phylogenetic Diversity	15	66.3	2.5	-	-	-	15.4	61.6	1.5
